# Supplementary material for: Developmental patterning of peptide transcription in the central circadian clock in both sexes
Source: Front Neurosci. 2023 May 19;17:1177458. doi: 10.3389/fnins.2023.1177458 (PMC10235759; doi:10.3389/fnins.2023.1177458)
Supplement: Supplementary file 2 [file Data_Sheet_2.ZIP]

Archive with 26 entries (25 files):
- SupplementalVideos/
- __MACOSX/._SupplementalVideos
- SupplementalVideos/Video S3.gif
- __MACOSX/SupplementalVideos/._Video S3.gif
- SupplementalVideos/Video S11.gif
- __MACOSX/SupplementalVideos/._Video S11.gif
- SupplementalVideos/Video S10.gif
- __MACOSX/SupplementalVideos/._Video S10.gif
- SupplementalVideos/Video S2.gif
- __MACOSX/SupplementalVideos/._Video S2.gif
- SupplementalVideos/Video S12.gif
- __MACOSX/SupplementalVideos/._Video S12.gif
- SupplementalVideos/Video S1.gif
- __MACOSX/SupplementalVideos/._Video S1.gif
- SupplementalVideos/Video S5.gif
- __MACOSX/SupplementalVideos/._Video S5.gif
- SupplementalVideos/Video S4.gif
- __MACOSX/SupplementalVideos/._Video S4.gif
- SupplementalVideos/Video S6.gif
- __MACOSX/SupplementalVideos/._Video S6.gif
- SupplementalVideos/Video S7.gif
- __MACOSX/SupplementalVideos/._Video S7.gif
- SupplementalVideos/Video S9.gif
- __MACOSX/SupplementalVideos/._Video S9.gif
- SupplementalVideos/Video S8.gif
- __MACOSX/SupplementalVideos/._Video S8.gif
